# Supplementary material for: Potential pitfalls in claiming novel taxa
Source: Imeta. 2025 Apr 19;4(3):e70036. doi: 10.1002/imt2.70036 (PMC12130575; doi:10.1002/imt2.70036)
Supplement: Supplementary file 1 — The data in this table is derived from the Supplementary Table S1 of the article by Lin et al. (https://onlinelibrary.wiley.com/doi/full/10.1002/imt2.174). [file IMT2-4-e70036-s001.xlsx]

## Sheet: Table S1
Note: The data in this table is derived from the Supplementary Table S1 of the article by Lin et al.(https://onlinelibrary.wiley.com/doi/full/10.1002/imt2.174)
No	Genome	Length (bp)
1	GCA_900248245	1298
2	GCA_900112085	1426
3	GCA_002735305	1530
4	GCA_900096945	1528
5	GCA_900209925	1529
6	GCA_018140635	1529
7	GCA_000173975	1424
8	GCA_001405175	1575
9	GCA_001406155	1528
10	GCA_016586395	1436
11	GCA_009697165	662
12	GCA_900115365	NA
13	GCA_900205915	1373
14	GCA_014218335	1528
15	GCA_014202875	990
16	GCA_900143645	1271
17	GCA_003363435	1494
18	GCA_016586355	1530
19	GCA_014131675	1530
20	GCA_014467075	1530
21	GCA_900624715	1530
22	GCA_000185825	1530
23	GCA_001404655	1529
24	GCA_001405715	1529
25	GCA_001404955	1529
26	GCA_001404835	1529
27	GCA_001405635	1529
28	GCA_008416325	1384
29	GCA_013303175	634
30	GCA_013302855	656
31	GCA_013302845	1120
32	GCA_013302815	639
33	GCA_013302785	1132
34	GCA_013302795	1529
35	GCA_013302755	970
36	GCA_013302745	686
37	GCA_013302715	738
38	GCA_013302675	639
39	GCA_013302685	973
40	GCA_013302665	1529
41	GCA_013302645	1529
42	GCA_013302605	639
43	GCA_013302595	1285
44	GCA_013302565	1529
45	GCA_013303185	1529
46	GCA_013302555	1077
47	GCA_013304505	1529
48	GCA_013304555	1529
49	GCA_013302545	1529
50	GCA_013303225	1529
51	GCA_013302455	824
52	GCA_013302525	1192
53	GCA_013302475	639
54	GCA_013302465	1237
55	GCA_013302445	768
56	GCA_013302355	596
57	GCA_015554695	1361
58	GCA_001998765	1529
59	GCA_000332875	981
60	GCA_000876135	1529
61	GCA_000210695	1529
62	GCA_005280655	1530
63	GCA_003865035	1530
64	GCA_900142265	1379
65	GCA_016901915	702
66	GCA_016902535	987
67	GCA_016902195	770
68	GCA_002161375	1530
69	GCA_014982935	661
70	GCA_001571775	1531
71	GCA_001561955	1530
72	GCA_003287895	1529
73	GCA_013302405	1526
74	GCA_900461125	1529
75	GCA_002221555	1530
76	GCA_004340925	1429
77	GCA_004123145	1531
78	GCA_013302415	895
79	GCA_014385375	1328
80	GCA_016908695	501
81	GCA_013300155	1352
82	GCA_013302375	1353
83	GCA_013304475	728
84	GCA_013302345	1375
85	GCA_013304385	1528
86	GCA_013305115	1528
87	GCA_013300845	1248
88	GCA_013304445	1528
89	GCA_005844445	1529
90	GCA_002222595	1528
91	GCA_002270465	1529
92	GCA_001404935	1530
93	GCA_000157975	1530
94	GCA_015669135	1423
95	GCA_902167715	862
96	GCA_013304735	1527
97	GCA_013305105	1527
98	GCA_902167945	1248
99	GCA_009707925	1000
100	GCA_015668015	1527
101	GCA_005845175	1527
102	GCA_001404535	1468
103	GCA_001404455	1267
104	GCA_001405455	1267
105	GCA_001405215	1527
106	GCA_001404775	712
107	GCA_000210015	1120
108	GCA_004167815	1423
109	GCA_003324155	1527
110	GCA_000153905	1527
111	GCA_009883065	1527
112	GCA_015560005	1527
113	GCA_015667435	1527
114	GCA_013302245	1524
115	GCA_013302255	1527
116	GCA_013304465	1527
117	GCA_013299585	1527
118	GCA_013304525	1527
119	GCA_013302215	1423
120	GCA_013302195	1423
121	GCA_013304315	1527
122	GCA_902167835	1337
123	GCA_014131715	1529
124	GCA_010669205	1529
125	GCA_004210255	1529
126	GCA_013112015	1530
127	GCA_000373885	NA
128	GCA_000765245	699
129	GCA_013304335	1526
130	GCA_013302155	1526
131	GCA_013302185	1526
132	GCA_002915535	1530
133	GCA_013304825	1304
134	GCA_013304925	1304
135	GCA_013302295	1527
136	GCA_013304875	1304
137	GCA_013304935	1304
138	GCA_013304885	1304
139	GCA_013304845	1304
140	GCA_000702025	NA
141	GCA_014385405	1211
142	GCA_015561285	1526
143	GCA_015667985	1422
144	GCA_015667855	1424
145	GCA_015551045	1527
146	GCA_015670615	1422
147	GCA_015667495	1422
148	GCA_015556425	1527
149	GCA_015554555	1422
150	GCA_015669755	1527
151	GCA_015549355	1526
152	GCA_001404755	971
153	GCA_001404735	632
154	GCA_000424085	NA
155	GCA_009876865	1422
156	GCA_009881405	803
157	GCA_009881395	1079
158	GCA_009881435	1422
159	GCA_009881335	1422
160	GCA_009881365	1422
161	GCA_009881345	1422
162	GCA_009881295	1422
163	GCA_009881255	1422
164	GCA_009881235	1526
165	GCA_009883115	1422
166	GCA_009883035	1422
167	GCA_009883045	1527
168	GCA_009882995	1422
169	GCA_009881535	1422
170	GCA_009881475	1422
171	GCA_009881425	1422
172	GCA_902167525	969
173	GCA_015550855	1248
174	GCA_015668375	1527
175	GCA_015550985	1422
176	GCA_000484655	NA
177	GCA_015552855	1527
178	GCA_013302135	600
179	GCA_013302125	716
180	GCA_013302095	1527
181	GCA_013302085	1527
182	GCA_013302045	600
183	GCA_013302025	1026
184	GCA_013302035	1527
185	GCA_013301945	718
186	GCA_013299555	1267
187	GCA_013300455	1267
188	GCA_013304535	866
189	GCA_013301935	1267
190	GCA_013304855	821
191	GCA_013301985	1527
192	GCA_013304785	821
193	GCA_013304685	1020
194	GCA_013300045	1527
195	GCA_013304625	821
196	GCA_013299995	1526
197	GCA_013301975	841
198	GCA_013299975	1527
199	GCA_013300855	1196
200	GCA_013301925	1527
201	GCA_013300825	1267
202	GCA_013301845	1527
203	GCA_013301885	821
204	GCA_013304405	1527
205	GCA_013301875	821
206	GCA_013301855	1527
207	GCA_013299815	1527
208	GCA_013301825	1527
209	GCA_013301765	1527
210	GCA_013301775	1527
211	GCA_013301745	820
212	GCA_013301725	1527
213	GCA_013301695	1527
214	GCA_013301675	572
215	GCA_013301645	561
216	GCA_013301625	1527
217	GCA_013301655	665
218	GCA_000156015	1520
219	GCA_003175155	1540
220	GCA_900111185	NA
221	GCA_000209815	NA
222	GCA_000420985	NA
223	GCA_900129945	1236
224	GCA_000424425	NA
225	GCA_000424565	1061
226	GCA_000420965	NA
227	GCA_000424405	NA
228	GCA_000423985	NA
229	GCA_001858005	1542
230	GCA_900101605	1289
231	GCA_900143205	1477
232	GCA_000424465	NA
233	GCA_900115735	NA
234	GCA_000145035	1540
235	GCA_000621465	1047
236	GCA_000622085	1540
237	GCA_014202115	NA
238	GCA_000160035	1532
239	GCA_000178835	1530
240	GCA_001311925	1524
241	GCA_000210555	976
242	GCA_015556105	1528
243	GCA_015554215	NA
244	GCA_015558505	1526
245	GCA_015547305	1238
246	GCA_015553595	1528
247	GCA_001404595	1528
248	GCA_001406395	1528
249	GCA_001405795	1528
250	GCA_001404815	1313
251	GCA_000155875	1528
252	GCA_015548425	1528
253	GCA_015556185	1528
254	GCA_015548735	1528
255	GCA_015552615	1528
256	GCA_015554465	1528
257	GCA_015552445	1253
258	GCA_015560155	1528
259	GCA_015554275	1528
260	GCA_015550485	1528
261	GCA_013361125	815
262	GCA_016904155	1528
263	GCA_015549285	1525
264	GCA_013301605	1057
265	GCA_013301565	1118
266	GCA_013301545	1528
267	GCA_013301505	991
268	GCA_013301515	970
269	GCA_013301525	1235
270	GCA_013301475	970
271	GCA_013300745	1528
272	GCA_013299755	1528
273	GCA_013300725	1525
274	GCA_013301465	1301
275	GCA_013300635	1528
276	GCA_013299745	1528
277	GCA_013300605	1528
278	GCA_013299685	1528
279	GCA_013299665	1528
280	GCA_013300315	1210
281	GCA_013299545	1528
282	GCA_013300465	1528
283	GCA_013300095	1310
284	GCA_013299925	1384
285	GCA_013300805	1384
286	GCA_001404315	1516
287	GCA_001406175	1516
288	GCA_001405115	1516
289	GCA_001404675	1516
290	GCA_000154425	1516
291	GCA_016586415	1516
292	GCA_013301435	1516
293	GCA_013299605	1517
294	GCA_013300105	1424
295	GCA_013301405	1517
296	GCA_004216775	1532
297	GCA_000225745	1527
298	GCA_000169235	1527
299	GCA_012843825	997
300	GCA_902167765	1528
301	GCA_013301415	1527
302	GCA_013301385	1138
303	GCA_013300535	1527
304	GCA_013304595	898
305	GCA_013301365	1527
306	GCA_015553305	1529
307	GCA_015555015	1529
308	GCA_005844655	1529
309	GCA_015556385	1433
310	GCA_015667315	1429
311	GCA_015558615	1434
312	GCA_001404635	1424
313	GCA_001405135	1439
314	GCA_001404875	1239
315	GCA_001405975	1505
316	GCA_013301325	1047
317	GCA_013301315	912
318	GCA_013301305	1014
319	GCA_013301275	1237
320	GCA_013301265	1345
321	GCA_013300365	948
322	GCA_013300385	948
323	GCA_013300695	1529
324	GCA_013300405	1424
325	GCA_013300245	1424
326	GCA_013300185	1529
327	GCA_013300125	1424
328	GCA_013300055	1424
329	GCA_013300085	1424
330	GCA_013299905	1529
331	GCA_013299835	1529
332	GCA_013301235	892
333	GCA_009875775	1529
334	GCA_009875705	1529
335	GCA_009875715	1529
336	GCA_009875725	1531
337	GCA_009875695	1529
338	GCA_009875675	1529
339	GCA_009875635	1529
340	GCA_000424345	NA
341	GCA_004167275	1434
342	GCA_015552885	1434
343	GCA_015548925	1429
344	GCA_902167735	1429
345	GCA_000154065	1529
346	GCA_006148965	1529
347	GCA_001717125	NA
348	GCA_001881565	NA
349	GCA_001722575	1527
350	GCA_001722585	1527
351	GCA_001722635	1527
352	GCA_001717135	1527
353	GCA_001722655	1527
354	GCA_011317135	1531
355	GCA_013304305	1531
356	GCA_000158075	1527
357	GCA_015557875	1528
358	GCA_015547745	1530
359	GCA_015558345	1528
360	GCA_000371725	1530
361	GCA_000371705	1530
362	GCA_000371685	1530
363	GCA_000371665	1530
364	GCA_000371645	1271
365	GCA_002234575	1530
366	GCA_013112035	1528
367	GCA_015551555	1530
368	GCA_015556085	1528
369	GCA_016889665	1530
370	GCA_001078425	1528
371	GCA_900115855	NA
372	GCA_015548445	1529
373	GCA_000233455	1426
374	GCA_001078435	1529
375	GCA_013304275	1082
376	GCA_013304255	988
377	GCA_013304205	1296
378	GCA_013304245	610
379	GCA_013304225	1400
380	GCA_013299965	1528
381	GCA_013304185	1102
382	GCA_013304155	1528
383	GCA_013304125	1528
384	GCA_000371605	1528
385	GCA_000371585	1528
386	GCA_000371565	1528
387	GCA_000371545	1528
388	GCA_000371525	1528
389	GCA_000371505	1528
390	GCA_000371485	1528
391	GCA_015548065	1528
392	GCA_005844705	1528
393	GCA_000234155	1528
394	GCA_001405335	1543
395	GCA_000424325	NA
396	GCA_900113155	1157
397	GCA_000371405	1528
398	GCA_012273195	1528
399	GCA_015669475	1528
400	GCA_006538465	1528
401	GCA_900447015	1528
402	GCA_900100685	1049
403	GCA_900108895	1049
404	GCA_001078445	1528
405	GCA_016696785	1528
406	GCA_003024655	1420
407	GCA_900102595	NA
408	GCA_004345005	1239
409	GCA_900199395	1304
410	GCA_009663665	701
411	GCA_016899835	1305
412	GCA_016899555	1424
413	GCA_015552945	1530
414	GCA_001404335	1530
415	GCA_001028025	1530
416	GCA_016900595	1104
417	GCA_013300195	1038
418	GCA_013301165	1530
419	GCA_013301195	1530
420	GCA_013301175	1460
421	GCA_013300965	1214
422	GCA_013301225	1530
423	GCA_900115945	1314
424	GCA_003402615	1528
425	GCA_004346095	1267
426	GCA_004340975	1326
427	GCA_001405555	1530
428	GCA_001406335	1528
429	GCA_001404555	1528
430	GCA_013301135	1433
431	GCA_013301115	1530
432	GCA_013301105	1435
433	GCA_013300325	1530
434	GCA_013300905	1528
435	GCA_013300425	995
436	GCA_013299895	1424
437	GCA_013301075	1435
438	GCA_013300255	1435
439	GCA_013300755	1430
440	GCA_013301065	1435
441	GCA_013300305	1435
442	GCA_013301035	1435
443	GCA_013301015	1435
444	GCA_013300285	1435
445	GCA_013301005	1435
446	GCA_013300205	1530
447	GCA_013300975	1435
448	GCA_015557635	1529
449	GCA_002904165	848
450	GCA_003315275	1541
451	GCA_003945225	1531
452	GCA_900070325	1529
453	GCA_900142165	1424
454	GCA_000235445	1525
455	GCA_000732725	1528
456	GCA_004345255	1528
457	GCA_003862485	1535
458	GCA_001552975	883
459	GCA_000185385	1329
460	GCA_000257705	NA
461	GCA_003589745	1439
462	GCA_900111325	1528
463	GCA_000622065	NA
464	GCA_900107245	1426
465	GCA_000421025	NA
466	GCA_015559345	1529
467	GCA_015553285	1529
468	GCA_001404435	1421
469	GCA_001405395	1529
470	GCA_000146185	1530
471	GCA_009680455	1529
472	GCA_900108125	1064
473	GCA_000424105	NA
474	GCA_000702205	NA
475	GCA_000621945	NA
476	GCA_900103815	1528
477	GCA_001405835	1530
478	GCA_001406555	1530
479	GCA_003201285	1522
480	GCA_002251225	588
481	GCA_000687555	NA
482	GCA_003609635	1528
483	GCA_900205965	1329
484	GCA_902167965	890
485	GCA_900185635	1529
486	GCA_000732605	1529
487	GCA_002797975	1529
488	GCA_013305145	1116
489	GCA_000526995	1529
490	GCA_016906045	1528
491	GCA_016899975	1530
492	GCA_900461315	1529
493	GCA_900105615	1529
494	GCA_001312385	1529
495	GCA_900102475	1529
496	GCA_000173815	1529
497	GCA_003574295	1530
498	GCA_009718305	1530
499	GCA_015669775	1528
500	GCA_015668255	1528
501	GCA_015670935	1528
502	GCA_001312505	1549
503	GCA_015560805	1525
504	GCA_016900155	1530
505	GCA_016902345	1530
506	GCA_016900515	1528
507	GCA_001311035	935
508	GCA_001487105	1527
509	GCA_001754075	884
510	GCA_003752155	1362
511	GCA_015999265	1014
512	GCA_004346165	1311
513	GCA_004339095	1436
514	GCA_004342165	1528
515	GCA_000238075	1520
516	GCA_000238055	1523
517	GCA_000277505	821
518	GCA_014202695	NA
519	GCA_000160635	1421
520	GCA_900141895	1250
521	GCA_900218035	972
522	GCA_000703005	1528
523	GCA_000424305	554
524	GCA_002735565	1528
525	GCA_000424005	NA
526	GCA_900109715	1527
527	GCA_002735285	1528
528	GCA_008935055	1528
529	GCA_010906925	1528
530	GCA_900103015	NA
531	GCA_900141825	436
532	GCA_900096675	1529
533	GCA_000797495	1529
534	GCA_005519995	NA
535	GCA_015549075	1530
536	GCA_015559645	1530
537	GCA_015556245	1530
538	GCA_015550045	1530
539	GCA_015558055	1530
540	GCA_015667215	1530
541	GCA_015669935	940
542	GCA_001405615	1530
543	GCA_009718405	1522
544	GCA_009718425	1292
545	GCA_001406815	1530
546	GCA_005845255	940
547	GCA_000225345	1528
548	GCA_001406435	1529
549	GCA_009718345	1529
550	GCA_015554785	1529
551	GCA_015555785	1528
552	GCA_900537995	1529
553	GCA_000209995	990
554	GCA_013300445	1528
555	GCA_009759525	1207
556	GCA_000210655	1529
557	GCA_001406675	1521
558	GCA_001405535	822
559	GCA_000174195	500
560	GCA_001406855	549
561	GCA_003885045	1529
562	GCA_000364245	1529
563	GCA_010208005	994
564	GCA_015550825	1528
565	GCA_013694215	1528
566	GCA_001280875	1528
567	GCA_013304325	1528
568	GCA_013304795	1528
569	GCA_013304725	1528
570	GCA_013304755	1082
571	GCA_013304695	1528
572	GCA_000160115	1532
573	GCA_009830285	1527
574	GCA_000242235	1528
575	GCA_900086725	1530
576	GCA_900258535	1530
577	GCA_015559385	NA
578	GCA_015549855	1267
579	GCA_014269345	763
580	GCA_009876885	1304
581	GCA_009876905	1304
582	GCA_009876875	1118
583	GCA_009876855	1527
584	GCA_015560815	1527
585	GCA_001487165	1527
586	GCA_013305155	1527
587	GCA_013305165	1527
588	GCA_013305035	1304
589	GCA_013302305	715
590	GCA_013305055	1527
591	GCA_013305005	1527
592	GCA_013302285	878
593	GCA_013304415	1304
594	GCA_013305045	604
595	GCA_013301805	1527
596	GCA_013305025	963
597	GCA_013304975	1527
598	GCA_900104635	1528
599	GCA_900240315	1529
600	GCA_013304605	1003
601	GCA_013371765	1003
602	GCA_900243045	1527
603	GCA_900240245	1526
604	GCA_900120345	1531
605	GCA_000733755	1528
606	GCA_000018685	1528
607	GCA_000703105	1528
608	GCA_000702985	1528
609	GCA_000210535	987
610	GCA_000144625	1528
611	GCA_001282685	1523
612	GCA_013300925	1253
613	GCA_013300945	1528
614	GCA_902167955	1528
615	GCA_000156035	664
616	GCA_015550775	1529
617	GCA_015669665	1120
618	GCA_015559035	1529
619	GCA_015554585	1120
620	GCA_015560015	1529
621	GCA_015557515	1529
622	GCA_015553565	1529
623	GCA_015551295	1529
624	GCA_005844305	1529
625	GCA_009680365	1529
626	GCA_009680205	1529
627	GCA_009680195	1529
628	GCA_009680175	1529
629	GCA_009680395	1529
630	GCA_009680355	987
631	GCA_009680335	1529
632	GCA_009680315	1529
633	GCA_009680275	1529
634	GCA_009680285	1529
635	GCA_009680245	1529
636	GCA_009680235	1529
637	GCA_013304035	915
638	GCA_013304025	1529
639	GCA_013303995	773
640	GCA_013303965	1125
641	GCA_013300775	1529
642	GCA_013299805	1529
643	GCA_013300655	1529
644	GCA_013300675	1529
645	GCA_013300625	1529
646	GCA_013300555	1529
647	GCA_013299675	1529
648	GCA_013300575	1529
649	GCA_013299655	1529
650	GCA_013299645	1529
651	GCA_013300505	1529
652	GCA_013303905	985
653	GCA_013303875	1529
654	GCA_013303885	1064
655	GCA_013303865	1529
656	GCA_013303945	1529
657	GCA_013303785	1529
658	GCA_013303775	989
659	GCA_013303845	559
660	GCA_001404855	1529
661	GCA_001405295	1529
662	GCA_001406375	1529
663	GCA_000020605	1529
664	GCA_000209935	1529
665	GCA_008122485	1529
666	GCA_000209955	1529
667	GCA_018784685	990
668	GCA_018784725	1529
669	GCA_003122495	1429
670	GCA_001406835	922
671	GCA_008123415	1529
672	GCA_014218355	1531
673	GCA_014290175	1304
674	GCA_001940315	1529
675	GCA_001940245	1527
676	GCA_002270485	1531
677	GCA_018223505	NA
678	GCA_014290215	1531
679	GCA_015668165	1527
680	GCA_014297355	1423
681	GCA_004167315	1304
682	GCA_002159835	1528
683	GCA_002161645	661
684	GCA_002161285	1309
685	GCA_003184505	NA
686	GCA_009883055	1527
687	GCA_014287535	NA
688	GCA_014297345	953
689	GCA_000466565	637
690	GCA_015159595	1531
691	GCA_014287855	1528
692	GCA_014297245	1422
693	GCA_900078295	1527
694	GCA_900120195	1527
695	GCA_900120295	1528
696	GCA_013317245	1248
697	GCA_013317255	1267
698	GCA_014287615	1424
699	GCA_005848555	1527
700	GCA_900101315	NA
701	GCA_003011855	1442
702	GCA_001689125	1530
703	GCA_900066085	1527
704	GCA_900066145	1306
705	GCA_900066165	1527
706	GCA_900066205	1528
707	GCA_900066325	879
708	GCA_900066335	1527
709	GCA_900066505	1528
710	GCA_900638755	1527
711	GCA_900066745	1531
712	GCA_900066965	644
713	GCA_018785655	760
714	GCA_018785605	693
715	GCA_018785565	694
716	GCA_018785585	1401
717	GCA_000686965	NA
718	GCA_000686065	1540
719	GCA_000424585	NA
720	GCA_000424545	NA
721	GCA_000420865	1063
722	GCA_000423965	1063
723	GCA_000424525	450
724	GCA_000421405	1316
725	GCA_000420845	NA
726	GCA_000423945	1265
727	GCA_000424165	1062
728	GCA_000424285	1540
729	GCA_000424145	NA
730	GCA_000424385	NA
731	GCA_000424125	1048
732	GCA_000424265	1063
733	GCA_000423925	985
734	GCA_000420905	NA
735	GCA_000424485	435
736	GCA_000703165	1540
737	GCA_000420945	NA
738	GCA_000420825	NA
739	GCA_000424505	NA
740	GCA_000621565	1107
741	GCA_000621605	1331
742	GCA_000702265	NA
743	GCA_000701985	NA
744	GCA_900112195	1266
745	GCA_900102515	1325
746	GCA_900104155	1435
747	GCA_900103635	1359
748	GCA_900116875	1434
749	GCA_900108105	441
750	GCA_900109475	NA
751	GCA_900116865	1540
752	GCA_003625485	1540
753	GCA_003625505	1540
754	GCA_003625475	1540
755	GCA_900110805	NA
756	GCA_900095725	1246
757	GCA_003990395	1524
758	GCA_000411335	1528
759	GCA_014287735	1517
760	GCA_000411355	1528
761	GCA_009875795	1516
762	GCA_009875825	1516
763	GCA_000403455	1527
764	GCA_000420885	NA
765	GCA_009875615	1529
766	GCA_001185345	1529
767	GCA_900290215	1528
768	GCA_014287705	1528
769	GCA_017566055	1530
770	GCA_018228665	1528
771	GCA_002180435	1527
772	GCA_000287675	1001
773	GCA_017565785	1529
774	GCA_000512995	1432
775	GCA_000296385	1529
776	GCA_900066985	1511
777	GCA_000403495	1540
778	GCA_015669005	1528
779	GCA_000218445	1528
780	GCA_000218385	1528
781	GCA_000403275	1528
782	GCA_000218465	1529
783	GCA_000209385	1529
784	GCA_000403255	1530
785	GCA_000209405	1528
786	GCA_000218405	1527
787	GCA_000218425	1532
788	GCA_000185525	1529
789	GCA_000191805	1528
790	GCA_000209425	1528
791	GCA_000185545	1528
792	GCA_000209445	1528
793	GCA_900109005	1107
794	GCA_000403315	1533
795	GCA_009911155	1542
796	GCA_009911455	890
797	GCA_009911175	1530
798	GCA_009911465	931
799	GCA_009911035	1534
800	GCA_009911195	1175
801	GCA_002892395	1526
802	GCA_900168235	NA
803	GCA_900199595	NA
804	GCA_004793545	1531
805	GCA_004793585	1424
806	GCA_009911275	1529
807	GCA_009911185	1531
808	GCA_002735925	882
809	GCA_000621425	NA
810	GCA_000702525	1527
811	GCA_000701545	1277
812	GCA_000702685	487
813	GCA_000703065	1545
814	GCA_000687975	1542
815	GCA_000622025	1438
816	GCA_000621405	1229
817	GCA_014385265	NA
818	GCA_900100095	1530
819	GCA_000702245	446
820	GCA_900113385	NA
821	GCA_003584665	1530
822	GCA_014982975	410
823	GCA_000702145	NA
824	GCA_000702845	NA
825	GCA_900103495	1528
826	GCA_900100245	406
827	GCA_003584705	1515
828	GCA_014384925	939
829	GCA_000513555	1510
830	GCA_900114405	1530
831	GCA_900106615	NA
832	GCA_009731425	1518
833	GCA_000403295	1529
834	GCA_000746015	NA
835	GCA_900184995	1522
836	GCA_018223435	1530
837	GCA_000701625	NA
838	GCA_014174405	1438
839	GCA_000622105	1383
840	GCA_010206225	1527
841	GCA_010206365	1124
842	GCA_000621905	NA
843	GCA_000687675	NA
844	GCA_000702125	1002
845	GCA_900110635	NA
846	GCA_900107575	674
847	GCA_000420925	651
848	GCA_000424365	NA
849	GCA_000421045	NA
850	GCA_900113595	970
851	GCA_014384995	1229
852	GCA_014384985	1530
853	GCA_014337215	1530
854	GCA_014337195	1531
855	GCA_014337155	1519
856	GCA_014385005	1423
857	GCA_014337175	1515
858	GCA_016591975	1524
859	GCA_900110975	1303
860	GCA_000702085	NA
861	GCA_000687695	1426
862	GCA_000471825	979
863	GCA_000471745	761
864	GCA_900115795	1529
865	GCA_900102235	1258
866	GCA_900116395	1308
867	GCA_900102065	NA
868	GCA_000687655	NA
869	GCA_900100895	832
870	GCA_000875945	1425
871	GCA_000621985	NA
872	GCA_000242315	666
873	GCA_018141845	1526
874	GCA_002999035	1529
875	GCA_000209465	1529
876	GCA_004299205	418
877	GCA_014287475	1529
878	GCA_008691045	1292
879	GCA_002007235	717
880	GCA_000701645	NA
881	GCA_900107835	NA
882	GCA_000424445	NA
883	GCA_000702885	NA
884	GCA_900113415	439
885	GCA_000160135	1521
886	GCA_000469565	1521
887	GCA_000214455	1520
888	GCA_900100545	1254
889	GCA_900107545	NA
890	GCA_900101325	1528
891	GCA_900111635	NA
892	GCA_900115355	NA
893	GCA_000701765	NA
894	GCA_000621865	462
895	GCA_900112855	1390
896	GCA_900113655	NA
897	GCA_900115215	NA
898	GCA_900104335	NA
899	GCA_000686105	1529
900	GCA_001940225	1531
901	GCA_001940165	1529
902	GCA_014297335	1529
903	GCA_014287635	1529
904	GCA_014287625	NA
905	GCA_014287515	1529
906	GCA_014287435	1530
907	GCA_000524295	1530
908	GCA_002160985	1529
909	GCA_002160825	1529
910	GCA_002160765	1388
911	GCA_002160755	1134
912	GCA_002160525	1126
913	GCA_002160325	1530
914	GCA_002160135	1229
915	GCA_002159505	1130
916	GCA_002161355	1530
917	GCA_900625025	1543
918	GCA_001688665	1528
919	GCA_002161055	1519
920	11861_6_57	1267
921	11861_6_59	1528
922	11861_6_64	1530
923	11861_6_91	1527
924	11861_6_93	1528
925	12718_7_47	1516
926	12718_7_52	1530
927	12718_7_53	1529
928	12718_7_64	1529
929	12718_7_73	1527
930	12718_7_76	1588
931	12718_7_79	1528
932	12718_7_82	1529
933	12718_7_83	1528
934	12718_7_86	1528
935	13154_4_45	1529
936	13414_6_29	1529
937	13414_6_30	1528
938	13414_6_65	1527
939	13414_6_66	1521
940	13470_2_56	1530
941	13470_2_57	1528
942	13470_2_87	1527
943	13670_3_12	1529
944	14207_6_14	1528
945	14207_7_6	1528
946	14207_7_87	1528
947	15841_8_85	1530
948	18048_1_42	1530
949	18048_1_58	1258
950	18048_1_59	705
951	18048_1_60	1422
952	18048_1_63	1516
953	18048_1_65	1536
954	18048_1_72	1527
955	18048_1_75	1529
956	18048_1_83	1528
957	18048_1_86	1529
958	18048_1_92	1428
959	18048_1_94	1426
960	18048_2_58	1285
961	18048_2_59	1210
962	18048_2_60	1528
963	18048_2_63	1516
964	18048_2_65	1528
965	18048_2_72	1552
966	18048_2_75	1529
967	18048_2_83	1528
968	18048_2_86	1529
969	18048_2_92	1527
970	18048_2_94	1546
971	18391_1_1	804
972	18391_1_2	1528
973	20287_6_15	1527
974	20287_6_18	1528
975	20287_6_20	997
976	20287_6_23	805
977	20287_6_25	810
978	20287_6_32	1527
979	20287_6_36	1527
980	20287_6_41	1531
981	20287_6_43	1529
982	20287_6_44	1570
983	20287_6_49	1531
984	20287_6_56	1527
985	20287_6_76	1256
986	20287_6_77	1118
987	20287_6_84	795
988	20298_3_62	1526
989	20298_3_9	1525
990	21673_4_18	1514
991	21673_4_25	1355
992	21673_4_31	1527
993	21673_4_35	1392
994	21673_4_40	1426
995	21673_4_53	1038
996	21673_4_60	1527
997	21673_4_84	1530
998	21673_4_87	1527
999	21673_4_8	1355
1000	8080_1_69	1528
1001	8080_1_70	1530
1002	8080_1_72	993
1003	8080_1_94	1528
1004	GCF_000154305	1531
1005	GCF_000154365	1528
1006	GCF_000154545	1529
1007	GCF_000156535	1076
1008	GCF_000156675	1160
1009	GCF_000159055	1527
1010	GCF_000159975	1528
1011	GCF_000190355	1530
1012	GCF_000466465	1527
1013	GCF_000820745	1527
1014	GCF_001049915	1528
1015	GCF_001244405	1530
1016	IMG_2524023161	NA
1017	IMG_650377968	780
1018	1.23244e+06	1325
1019	1.23244e+06	1527
1020	1.23245e+06	1530
1021	1.23245e+06	1426
1022	1.23245e+06	1528
1023	1.23246e+06	1433
1024	1.23246e+06	762
1025	411486	1526
1026	457412	1524
1027	657323	780
1028	11861_6_58	1222
1029	12718_7_36	1552
1030	12718_7_51	1530
1031	12718_7_63	1556
1032	12718_7_94	1529
1033	13414_6_1	1528
1034	13414_6_31	1527
1035	13414_6_3	1517
1036	13414_6_67	1515
1037	13470_2_90	1303
1038	13470_2_91	1528
1039	13470_2_92	1515
1040	14207_6_11	1531
1041	14207_7_32	1248
1042	14207_7_33	818
1043	14207_7_43	1531
1044	14207_7_45	1527
1045	18048_1_69	1527
1046	18048_1_81	1515
1047	18048_1_87	1515
1048	18048_2_69	1527
1049	18048_2_81	1515
1050	18048_2_87	1515
1051	18048_2_88	1528
1052	20287_6_17	1515
1053	20287_6_28	1553
1054	20287_6_33	1267
1055	20287_6_48	1555
1056	20287_6_55	1527
1057	20287_6_62	1527
1058	20287_6_72	818
1059	20287_6_91	1535
1060	20298_3_35	1432
1061	20298_3_48	1530
1062	20298_3_65	1063
1063	20298_3_81	1445
1064	20427_4_23	1189
1065	20427_4_25	1063
1066	20427_4_28	1489
1067	21673_4_19	1521
1068	21673_4_30	1528
1069	21673_4_38	931
1070	21673_4_81	1528
1071	GCF_000154245	1517
1072	GCF_900078195	1530
1073	GCF_900086625	1528
1074	1.09577e+06	1420
1075	1.23245e+06	1531
1076	1.23245e+06	1436
1077	1.51944e+06	1315
1078	12718_7_92	1305
1079	12718_7_93	1530
1080	13414_6_15	1530
1081	13414_6_2	1531
1082	13414_6_68	1540
1083	13414_6_69	1520
1084	13414_6_70	1531
1085	13470_2_89	1558
1086	13470_2_93	1527
1087	14207_7_13	1530
1088	14207_7_42	1526
1089	18048_1_84	1531
1090	18048_1_85	986
1091	18048_2_84	1531
1092	18048_2_85	986
1093	20287_6_34	1491
1094	20287_6_63	1589
1095	20287_6_88	1528
1096	20298_3_34	1549
1097	20298_3_59	1528
1098	21673_4_12	1525
1099	21673_4_37	1519
1100	21673_4_3	1528
1101	21673_4_71	1527
1102	8080_1_93	1529
1103	1.715e+06	1083
1104	2.06755e+06	785
1105	245014	NA
1106	59620.6	1527
1107	IMG_2861347227	1528
1108	IMG_2651869904	1531
1109	IMG_2928543200	NA
1110	IMG_2926471356	1332
1111	IMG_2756170274	1529
1112	12718_7_41	1529
1113	AF02-12	1523
1114	AF02-29	1519
1115	AF02-42	1319
1116	AF02-47	1524
1117	AF04-15	1518
1118	AF04-18B	1519
1119	AF04-45	1522
1120	AF05-27	1425
1121	AF05-5	1518
1122	AF06-14	1519
1123	AF06-19	1521
1124	AF07-16	1421
1125	AF07-16B	1308
1126	AF09-21A	1520
1127	AF101-11	1520
1128	AF10-20	1421
1129	AF102-41	1262
1130	AF102-57	1305
1131	AF102-84	1521
1132	AF12-11	1519
1133	AF12-17LB	1523
1134	AF12-19	1519
1135	AF12-28	1468
1136	AF12-30	1521
1137	AF12-40	1486
1138	AF12-41	1519
1139	AF12-5	1521
1140	AF12-8	1520
1141	AF13-14A	1519
1142	AF13-16	1521
1143	AF13-28	1519
1144	AF13-37	1519
1145	AF14-10	1545
1146	AF14-18	1522
1147	AF14-23	1551
1148	AF14-40	1561
1149	AF14-5	1518
1150	AF14-52	1700
1151	AF14-9AC	1520
1152	AF15-17LB	1521
1153	AF15-21	1523
1154	AF15-31	1507
1155	AF15-41	1507
1156	AF15-49	1509
1157	AF15-50	1522
1158	AF15-6B	1541
1159	AF16-15	1519
1160	AF16-22	1506
1161	AF16-25	1509
1162	AF16-31	1519
1163	AF16-48	1522
1164	AF16-5	1506
1165	AF17-12	1333
1166	AF17-13	1507
1167	AF17-2	1563
1168	AF17-21AC	1431
1169	AF17-22AC	1558
1170	AF17-27	1521
1171	AF17-7	1565
1172	AF17-8AC	1375
1173	AF17-9LB	1484
1174	AF18-12LB	1539
1175	AF18-16LB	1521
1176	AF18-18LB	1575
1177	AF18-22	1520
1178	AF18-27	1601
1179	AF18-31LB	1519
1180	AF18-47	1519
1181	AF18-48	1519
1182	AF19-1	1478
1183	AF19-10LB	1518
1184	AF19-12LB	1364
1185	AF19-13	1519
1186	AF19-13AC	1520
1187	AF19-13LB	1522
1188	AF19-16AC	1519
1189	AF19-21	1521
1190	AF19-22AC	1447
1191	AF19-29	1518
1192	AF19-34	1593
1193	AF19-3AC	1521
1194	AF19-4	1521
1195	AF19-4AC	1557
1196	AF19-4LB	1519
1197	AF19-8AC	1506
1198	AF19-9LB	1431
1199	AF20-12LB	1419
1200	AF20-17LB	1502
1201	AF20-18LB	1523
1202	AF20-7	1519
1203	AF21-14LB	1437
1204	AF21-20LB	1241
1205	AF21-21	1519
1206	AF21-24	1517
1207	AF21-25	1519
1208	AF21-3	1245
1209	AF21-31	1428
1210	AF22-10	1431
1211	AF22-12AC	1520
1212	AF22-21	1506
1213	AF22-2LB	1522
1214	AF22-4AC	1507
1215	AF22-5LB	1522
1216	AF22-6AC	1610
1217	AF22-8AC	1522
1218	AF22-9	1518
1219	AF23-6LB	1507
1220	AF23-8	1509
1221	AF24-10LB	1518
1222	AF24-13	1552
1223	AF24-16	991
1224	AF24-17	1521
1225	AF24-23LB	1519
1226	AF24-2LB	1569
1227	AF24-32LB	1157
1228	AF24-4	1591
1229	AF24-4LB	1525
1230	AF24-7LB	1519
1231	AF24-9LB	1521
1232	AF25-11	1566
1233	AF25-12LB	1449
1234	AF25-13	1521
1235	AF25-13AC	693
1236	AF25-13LB	1538
1237	AF25-15	1429
1238	AF25-15LB	1523
1239	AF25-17	1249
1240	AF25-18LB	1556
1241	AF25-21	1518
1242	AF25-23LB	964
1243	AF25-24	1511
1244	AF25-25LB	1523
1245	AF25-28AC	1026
1246	AF25-3LB	1249
1247	AF26-2	1423
1248	AF26-4BH	1520
1249	AF27-11AA	1519
1250	AF27-12AA	1519
1251	AF27-2AA	1428
1252	AF27-3	1519
1253	AF27-4BH	1519
1254	AF27-5AA	1519
1255	AF27-8	1519
1256	AF27-9	1573
1257	AF28-12	1351
1258	AF28-15	1435
1259	AF29-16BH	1519
1260	AF29-2BH	1518
1261	AF29-4	1520
1262	AF29-8BH	1335
1263	AF31-1	1594
1264	AF31-13BH	1570
1265	AF31-14BH	1521
1266	AF31-16BH	1429
1267	AF31-17AC	1518
1268	AF31-21AC	1521
1269	AF31-3BH	1568
1270	AF31-8BH	1425
1271	AF32-12BH	1288
1272	AF32-2AC	1521
1273	AF32-4BH	1569
1274	AF32-7AC	1519
1275	AF33-11	1520
1276	AF33-11BH	1401
1277	AF33-12	1236
1278	AF33-28	1450
1279	AF34-10	1336
1280	AF34-10BH	1557
1281	AF34-13	1522
1282	AF34-16	1571
1283	AF34-2BH	1519
1284	AF34-35BH	1589
1285	AF34-4BH	1519
1286	AF35-14AC	1581
1287	AF35-15	1578
1288	AF35-21	1633
1289	AF36-10	1234
1290	AF36-10AT	1521
1291	AF36-15AT	1519
1292	AF36-18BH	1552
1293	AF36-19BH	1519
1294	AF36-1BH	1519
1295	AF36-2BH	1601
1296	AF36-4	1535
1297	AF36-5BH	1536
1298	AF36-6	1423
1299	AF36-7BH	1422
1300	AF37-1	1520
1301	AF37-2AT	1520
1302	AF37-4	1522
1303	AF37-5	1535
1304	AF37-5AT	1518
1305	AF37-6AC	1585
1306	AF37-6AT	1039
1307	AF37-7	1397
1308	AF38-1	1506
1309	AF38-24	1521
1310	AF39-14AC	1521
1311	AF39-4	1342
1312	AF41-18	1300
1313	AF41-9	1137
1314	AF42-21	1117
1315	AF42-3BH	1518
1316	AF42-6	1519
1317	AF42-8	1523
1318	AF42-9BH	1245
1319	AF43-10	1508
1320	AF45-13BH	1518
1321	AF45-14BH	839
1322	AF45-17	1506
1323	AF45-4BH	1450
1324	AF46-10NS	1241
1325	AF46-12NS	1506
1326	AF46-9NS	1506
1327	AF50-3	1415
1328	AF50-8-r	1519
1329	AF51-11b1	1519
1330	AF51-26b1	1246
1331	AF51-3-b8A	1519
1332	AF51-6-b8A	1523
1333	AF51-7-b10A	1579
1334	AF52-12b2	1507
1335	AF53-12MH-2A	1565
1336	AF54-6pH10A	1570
1337	AF55-24LNA	1569
1338	AF55-34	1509
1339	AF55-34A	1525
1340	AF57-4ACA	1547
1341	AF58-1A	1292
1342	AF58-20A	1396
1343	AF58-2A	1549
1344	AF58-5ACA	1519
1345	AF58-8b12A	1522
1346	AF58-9ACA	1312
1347	AF60-20pH9A	1421
1348	AF61-21pH10TA	1518
1349	AF63-7pH9-A	1507
1350	AF64-2-b12A	1424
1351	AF66-15pH9A	1309
1352	AF66-18pH10TA	1519
1353	AF67-03PH9	1521
1354	AF67-21pH9TA	1522
1355	AF73-11pH9TA	1560
1356	AF75-07pH9A	1313
1357	AF75-08pH9A	1523
1358	AF76-10pH9T	977
1359	AF81-08TA	1522
1360	AF84-09pH9TA	1518
1361	AF87-14TA	1475
1362	AF88-01pH10A	1546
1363	AF90S-01pH9BA	1420
1364	AF90S-19M2BA	1519
1365	AF91-09b3A	1519
1366	AF92-12TA	1519
1367	AF94-01pH10A	1344
1368	AF94-35M2BA	1524
1369	AF94-39M2A	1519
1370	AF94-39M2BA	1519
1371	AF96-08pH9A	1520
1372	AF96-09pH9TA	1636
1373	AF96-14M2BTA	1518
1374	AF96-34DTA	1519
1375	AF97-08DTA	1349
1376	AF97-11M2TA	1024
1377	AF98-09	983
1378	AF98-17	1036
1379	AF98-24	1369
1380	AF98-36	1518
1381	AF98-49	1520
1382	AF98-51	1074
1383	AF99-08	914
1384	AF99-11	1521
1385	AF99-31	1519
1386	AF99-32	1506
1387	AF99-42	1518
1388	AF99-45	1424
1389	AFF13-24A	1520
1390	AM04S-104	1311
1391	AM05-22	1523
1392	AM07-19	1520
1393	AM07-21	1518
1394	AM07-30	1523
1395	AM07-34	1489
1396	AM08-21	1489
1397	AM09-18-1	1521
1398	AM09-20-2	2102
1399	AM09-31	1520
1400	AM09-9	1519
1401	AM100_B1_18_1A	1372
1402	AM100_B1_2A	868
1403	AM100_B1_30A	2217
1404	AM100_B1_31A	1490
1405	AM100_B1_35	1519
1406	AM100_B1_35A	1519
1407	AM100_B11A	1517
1408	AM100_B13A	1521
1409	AM100_B18A	868
1410	AM100_B19A	1326
1411	AM100_B21A	1308
1412	AM100_B23A	1489
1413	AM100_B24A	1522
1414	AM100_B2A	1485
1415	AM100_B33A	1519
1416	AM100_B38A	1505
1417	AM100_B9A	1519
1418	AM100_BB15A	2930
1419	AM100_BB17A	1519
1420	AM100_PB1_1D_10	1419
1421	AM100-PB1-1D-10A	1488
1422	AM100-PB1-1D-29A	967
1423	AM100-PB-1D-18A	2258
1424	AM100-PB-1D-34A	1519
1425	AM10-1A	1519
1426	AM10-31	1519
1427	AM10-38	1560
1428	AM10-3A	2184
1429	AM10-47	1520
1430	AM109-29	896
1431	AM109-64	1411
1432	AM109-74	1519
1433	AM10C-15pH9TA	1519
1434	AM110-68	1421
1435	AM11-12B	1425
1436	AM11-30B	1424
1437	AM12-48	1262
1438	AM12-54	1519
1439	AM13-35	1519
1440	AM13-39	1579
1441	AM14-16	1506
1442	AM14-19	1550
1443	AM14-42	1520
1444	AM16-11	1521
1445	AM16-16B	1307
1446	AM16-23	1518
1447	AM16-25	1522
1448	AM16-34	1519
1449	AM17-51	1710
1450	AM18-15	1518
1451	AM18-2AC	1421
1452	AM18-3AC	1235
1453	AM18-44	1259
1454	AM18-55	1519
1455	AM18-55-r	1519
1456	AM21-13LB	1520
1457	AM21-15LB	1520
1458	AM21-16	1735
1459	AM21-18	1519
1460	AM21-21	881
1461	AM21-41	1519
1462	AM22-11AC	1542
1463	AM22-12LB	1519
1464	AM22-13	1518
1465	AM22-13AC	1520
1466	AM22-14LB	1521
1467	AM22-15LB	1520
1468	AM22-16	1519
1469	AM22-16AC	1633
1470	AM22-21LB	1521
1471	AM22-22	1544
1472	AM22-22LB	1522
1473	AM22-4	1521
1474	AM22-7AC	1519
1475	AM22-9LB	983
1476	AM23-1	1518
1477	AM23-10LB	1519
1478	AM23-13	1520
1479	AM23-13AC	1423
1480	AM23-16LB	987
1481	AM23-1AC	1462
1482	AM23-1LB	1244
1483	AM23-20	1428
1484	AM23-22	1522
1485	AM23-23AC	1521
1486	AM23-2LB	1238
1487	AM23-3	1519
1488	AM23-4	1564
1489	AM23-7AC	1553
1490	AM23-7LB	1521
1491	AM23-8	1390
1492	AM25-11LB	1519
1493	AM25-13AC	3118
1494	AM25-15LB	1519
1495	AM25-17	1551
1496	AM25-19	1545
1497	AM25-1LB	1519
1498	AM25-21	1519
1499	AM25-22	1519
1500	AM25-23AC	1428
1501	AM25-24	3136
1502	AM25-27	1521
1503	AM25-39	1519
1504	AM25-40	1519
1505	AM25-4LB	1267
1506	AM25-9	1531
1507	AM26-12LB	1341
1508	AM26-1LB	1521
1509	AM26-2LB	1521
1510	AM27-11	1612
1511	AM27-11LB	1421
1512	AM27-12LB	1519
1513	AM27-16	1503
1514	AM27-24LB	1519
1515	AM27-27	1521
1516	AM27-28	1519
1517	AM27-28LB	1500
1518	AM27-31LB	1522
1519	AM27-32	1519
1520	AM27-32LB	1430
1521	AM27-34	1408
1522	AM27-36LB	1608
1523	AM27-9LB	1421
1524	AM28-10	1521
1525	AM28-20LB	1566
1526	AM28-23	1518
1527	AM28-27	1521
1528	AM28-36	1519
1529	AM28-39	1490
1530	AM28-41	1429
1531	AM28-7	1519
1532	AM29-1	1519
1533	AM29-10	1521
1534	AM29-10LB	1519
1535	AM29-11	1519
1536	AM29-11AC	1520
1537	AM29-12LB	1514
1538	AM29-19LB	1519
1539	AM29-1LB	1580
1540	AM29-25AC	1518
1541	AM29-26	1430
1542	AM29-29	1485
1543	AM29-5AC	1424
1544	AM30-13AC	1521
1545	AM30-15AC	1519
1546	AM30-24	1519
1547	AM31-12AC	1521
1548	AM31-7AC	1237
1549	AM32-10AC	1518
1550	AM32-17LB	1429
1551	AM32-2	1516
1552	AM32-23AC	1522
1553	AM32-2AC	1422
1554	AM32-6	1519
1555	AM32-8LB	1449
1556	AM33-14	1421
1557	AM33-3	1589
1558	AM34-11AC	1445
1559	AM34-12	1518
1560	AM34-3LB	1519
1561	AM34-9AC	1554
1562	AM34-9LB	1664
1563	AM35-12	1518
1564	AM35-14	1520
1565	AM35-8	1433
1566	AM36-17	1401
1567	AM36-2AA	1518
1568	AM36-3AA	1595
1569	AM36-5	1589
1570	AM37-11	1592
1571	AM37-1AC	1428
1572	AM37-3BH	1519
1573	AM37-4AC	1518
1574	AM37-5	1519
1575	AM38-11BH	1519
1576	AM38-12	1570
1577	AM38-2BH	1520
1578	AM39-16AC	1520
1579	AM39-1BH	1519
1580	AM39-5AC	1596
1581	AM40-10AC	1244
1582	AM40-15AC	1561
1583	AM40-2AC	1570
1584	AM40-2BH	1519
1585	AM40-7BH	1522
1586	AM41-10BH	1322
1587	AM41-2AC	1519
1588	AM41-5	1557
1589	AM41-5BH	1262
1590	AM42-1	1521
1591	AM42-10AC	1566
1592	AM42-11	1037
1593	AM42-17AT	1521
1594	AM42-1AC	1403
1595	AM42-2	1557
1596	AM42-30	1522
1597	AM42-36	1557
1598	AM42-4	1558
1599	AM42-8	1519
1600	AM43-11	1796
1601	AM43-11BH	1521
1602	AM43-2	1522
1603	AM43-3BH	1519
1604	AM43-40	1519
1605	AM43-41	1571
1606	AM44-11BH	1522
1607	AM44-1AT	1521
1608	AM44-2AT	1521
1609	AM44-6	1521
1610	AM44-9AT	964
1611	AM45-2	1001
1612	AM45-5	1517
1613	AM45-9BH	1237
1614	AM46-16	1519
1615	AM46-18	1001
1616	AM46-1BH	1518
1617	AM46-21	1507
1618	AM46-3MH	1158
1619	AM46-4BH	1044
1620	AM46-5	1232
1621	AM46-8	1518
1622	AM47-4	1423
1623	AM47-6BH	1520
1624	AM48-13	1422
1625	AM48-23BH	775
1626	AM48-27BH	1421
1627	AM48-7	1520
1628	AM48-8	1430
1629	AM49-10BH	1521
1630	AM49-13BH	1518
1631	AM49-4BH	1521
1632	AM49-8	1521
1633	AM50-15BH	1428
1634	AM51-4	888
1635	AM51-4BH	1518
1636	AM51-8	1521
1637	AM53-12	1552
1638	AM53-13BH	1521
1639	AM53-3	1568
1640	AM53-6	1521
1641	AM53-7BH	1520
1642	AM54-14NS	1148
1643	AM54-14XD	1507
1644	AM54-20NE	1521
1645	AM54-25XD	1520
1646	AM54-37XD	1506
1647	AM54-7NE	1239
1648	AM55-16TS-r	1568
1649	AM57-5	1521
1650	AM58-1XD	1518
1651	AM58-2	1433
1652	AM58-7XD	731
1653	AM58-8	1518
1654	AM59-13	1506
1655	AM59-17XD-r	1518
1656	AM59-24XD	1522
1657	AM59-42XD-r	1536
1658	AM60-12MH-1A	1559
1659	AM62-08pH9A	1537
1660	AM62-3A	1521
1661	AM62-4ACA	1540
1662	AM64-3MHA	1542
1663	AM65-20ACA	1519
1664	AM65-26MHA	1547
1665	AM65-8A	1519
1666	AM67-14ACA	1521
1667	AM67-19LNA	1521
1668	AM67-22ACA	1431
1669	AM67-4LNA	1522
1670	AM67-5ACA	1518
1671	AM72-19pH9A	1519
1672	AM73-11pH9A	1519
1673	AM73-4pH9A	1518
1674	AM75-12pH10A	1523
1675	AM75-12pH9A	1248
1676	AM75-15pH9A	1520
1677	AM75-20pH9TA	1518
1678	AM75-25pH10TA	1519
1679	AM75-29pH10TA	1553
1680	AM78-01pH3A	1519
1681	AM88-09pH10A	1503
1682	AM88-24TA	1319
1683	AM90-07GAA	1521
1684	AM90-07pH9A	1518
1685	AM93-12TA	1519
1686	AM94-10pH9A	1520
1687	AM96-02DA	1519
1688	AM96-02pH10A	1519
1689	AM96-42M2TA	1519
1690	AM97-05	1413
1691	AM97-06	1519
1692	AM97-21	1521
1693	AM97-23	1564
1694	AM97-28	1520
1695	AM97-35	1462
1696	AM97-54	1519
1697	AM97-56	1988
1698	AM97-61	1520
1699	AM97-71	1494
1700	CF01-3NS	1433
1701	CF03-11TA	1518
1702	IF01-08pH9TA	1519
1703	IF03-09b2A	1431
1704	IM01-09pH9A	1548
1705	LG100-20	1518
1706	LG100-32	982
1707	LG101-08	1499
1708	LG101-10	1520
1709	LG101-27	1442
1710	OF01-1AC	1519
1711	OF01-20	1520
1712	OF01-4LB	1521
1713	OF02-4LB	1519
1714	OF02-6	841
1715	OF03-13	1334
1716	OF03-14	1420
1717	OF03-15BH	1620
1718	OF03-18AA	1544
1719	OF03-24	1339
1720	OF03-6AA	1418
1721	OF05-1	1523
1722	OF05-2BH	1519
1723	OF05-3	1023
1724	OF09-1	1432
1725	OF09-10	991
1726	OF09-25XD	1334
1727	OF09-33XD	1520
1728	OF09-36	1518
1729	OF09-6	1278
1730	OF09-6XD	1521
1731	OF10-22XD	1506
1732	OF11-22	1422
1733	OF11-28	1318
1734	OF12-5	1507
1735	OF13-16	1192
1736	OF13-4	1518
1737	OF14-22SRA	1522
1738	OF14-2A	1567
1739	OF15-11BHA	1245
1740	OF24-11pH9A	1518
1741	OF25-8pH10A	1525
1742	OF27-10pH9A	1521
1743	OF27-16pH10A	1507
1744	OF27-8pH10A	1521
1745	OF27-8pH9A	1423
1746	OF30-10pH10A	1519
1747	OF34-2pH9A	1522
1748	OF40-10pH9A	1124
1749	OF42-12pH9A	1519
1750	OF42-13pH9A	1518
1751	OF42-16pH10A	1519
1752	OM02-1	1520
1753	OM02-12	1557
1754	OM02-15	1521
1755	OM02-16	1520
1756	OM02-16LB	1518
1757	OM02-18AC	1204
1758	OM02-26	1521
1759	OM02-2LB	1521
1760	OM02-3	1617
1761	OM02-31	1520
1762	OM03-18	1523
1763	OM03-2	1519
1764	OM03-6	959
1765	OM03-7AC	1523
1766	OM04-10AA	1523
1767	OM04-10BH	1523
1768	OM04-12AA	1424
1769	OM04-12BH	1530
1770	OM04-13BH	1549
1771	OM04-15AA	1523
1772	OM04-4AA	1013
1773	OM04-5BH	1564
1774	OM04-7	1423
1775	OM05-10BH	1519
1776	OM05-3AA	1383
1777	OM05-5BH	1519
1778	OM05-6	1568
1779	OM05-6AA	1521
1780	OM05-6BH	1521
1781	OM05-7	1554
1782	OM05-8AA	1562
1783	OM05-9	1507
1784	OM05-9BH	1552
1785	OM06-11AA	1518
1786	OM06-15AC	1522
1787	OM06-25	1506
1788	OM06-34AC	1506
1789	OM07-10AC	1521
1790	OM07-11	1521
1791	OM07-13	1521
1792	OM07-19	1518
1793	OM07-5	1503
1794	OM07-7	1519
1795	OM07-9AC	1522
1796	OM08-11AC	1536
1797	OM08-12AT	1521
1798	OM08-13AT	1519
1799	OM08-29	1509
1800	OM08-6BH	1519
1801	OM08-7	1519
1802	OM08-9BH	1470
1803	OM13-16MHA	1519
1804	OM13-19A	1519
1805	OM13-19BHA	1522
1806	OM13-25BHA	1519
1807	OM14-6A	1518
1808	OM15-82A	1507
1809	TF01-11	1522
1810	TF01-20-2	1038
1811	TF01-6	1572
1812	TF05-11AC	1574
1813	TF05-5AC	1520
1814	TF06-15AC	1519
1815	TF06-18-r	1697
1816	TF06-23	685
1817	TF06-38A	1424
1818	TF08-15	1556
1819	TF08-3AC	1521
1820	TF08-4	1570
1821	TF09-10AC	1518
1822	TF09-11AC	1520
1823	TF09-12AC	1573
1824	TF09-2AC	1571
1825	TF09-3	1519
1826	TF09-4AC	1522
1827	TF09-5	1572
1828	TF10-12AC	1519
1829	TF10-30	1566
1830	TF10-5	1522
1831	TF10-6	1570
1832	TF10-8AT	1401
1833	TF11-11	1519
1834	TF11-13	1012
1835	TF11-13AC	1424
1836	TF11-15AC	1521
1837	TF11-2AC	1518
1838	TF11-31AT	1576
1839	TF11-7	1275
1840	TF12-1	1519
1841	TF12-12AT	1432
1842	TF12-31AT	1334
1843	TM04-16	1579
1844	TM05-5	1519
1845	TM06-18	1518
1846	TM07-19	1572
1847	TM07-2AC	1519
1848	TM09-10	1519
1849	TM09-12	1520
1850	TM09-13AC	1518
1851	TM09-16AC	1519
1852	TM09-19AC	1519
1853	TM09-4	1401
1854	TM10-1AC	1226
1855	TM10-2	1556
1856	TM10-3	1521
1857	TM10-9AT	1519
1858	TM11-1A	1507
1859	TM115-141	1496
1860	TM115-187	1519
1861	TM12-19A	1536
1862	TM13-2A	1521
1863	TM14-13A	1506
1864	AF21-42	1507
1865	AF19-2LB	1695
1866	AM109-26	1510
1867	AM29-6AC	1527
1868	AM75-01pH9A	1522
